# Supplementary material for: Green biosynthesis of bimetallic selenium–gold nanoparticles using Pluchea indica leaves and their biological applications
Source: Front Bioeng Biotechnol. 2024 Jan 11;11:1294170. doi: 10.3389/fbioe.2023.1294170 (PMC10809157; doi:10.3389/fbioe.2023.1294170)
Supplement: Supplementary file 1 [file Table1.XLSX]

## Sheet: Sheet1
				OD1	OD2	OD3	Cell viab 1	Cell viab 2	Cell viab 3	AV	STDEV
			Control	0.686	0.688	0.687	99.7093	100	99.8547	99.8547	0.145349
			DMSO	0.685	0.686	0.686	99.564	98	99.2764	98.9468	0.832452
			1000	0.02	0.014	0.015	2.91971	2	2.17077	2.36349	0.489206
			500	0.0616	0.07	0.0614	8.9927	10	8.88567	9.29279	0.614794
			250	0.0959	0.1155	0.0946	14	16.5	13.6903	14.7301	1.54058
			125	0.3151	0.3353	0.3226	46	47.9	46.686	46.862	0.962153
VERO	Se-Au		62.5	0.5411	0.5488	0.5306	78.9927	78.4	76.7873	78.06	1.14136
			31.25	0.6302	0.6398	0.615	92	91.4	89.0014	90.8005	1.58663
			15.62	0.6576	0.6776	0.6626	96	96.8	95.89	96.23	0.496684
			7.81	0.674	0.698	0.678	98.3942	99.7143	98.1187	98.7424	0.852899
				OD1	OD2	OD2	Cell via 1	Cell vib 2	cell via 3	Inhibition1	Inhibition1	Inhibition1	AV	STDEV
			Control	0.867	0.865	0.868	99.8848	99.6544	100	0.115207	0.345622	0	0.15361	0.175982
			DMSO	0.862	0.86	0.86	99.4233	99.422	99.0783	0.576701	0.578035	0.921659	0.692132	0.198778
			1000	0.026	0.007	0.005	2.99885	0.809249	0.576037	97.0012	99.1908	99.424	98.5386	1.33658
			500	0.027	0.039	0.047	3.11419	4.50867	5.41475	96.8858	95.4913	94.5853	95.6541	1.15889
			250	0.067	0.063	0.06	7.7278	7.28324	6.91244	92.2722	92.7168	93.0876	92.6922	0.408233
MCF7	Se-Au		125	0.084	0.087	0.096	9.68858	10.0578	11.0599	90.3114	89.9422	88.9401	89.7312	0.709586
			62.5	0.097	0.099	0.077	11.188	11.4451	8.87097	88.812	88.5549	91.129	89.4986	1.41779
			31.25	0.125	0.13	0.132	14.4175	15.0289	15.2074	85.5825	84.9711	84.7926	85.1154	0.414221
			15.62	0.21	0.22	0.24	24.2215	25.4335	27.6498	75.7785	74.5665	72.3502	74.2318	1.7385
			7.81	0.6069	0.62	0.63	70	71.6763	72.5806	30	28.3237	27.4194	28.581	1.30942
